# Supplementary material for: Genome-Wide Population Structure Analysis and Genetic Diversity Detection of Four Chinese Indigenous Duck Breeds from Fujian Province
Source: Animals (Basel). 2022 Sep 5;12(17):2302. doi: 10.3390/ani12172302 (PMC9454422; doi:10.3390/ani12172302)
Supplement: Supplementary file 1 [file animals-12-02302-s001.zip]

Archive with 2 entries (1 files):
- animals-1846789-supplementary/Supplementary/
- animals-1846789-supplementary/Supplementary/animals-1846789-supplementary.pdf
